# Supplementary material for: Effect of direct adrenaline infusion into isolated rat heart on the induction of ventricular tachyarrhythmias
Source: MethodsX. 2025 Feb 19;14:103231. doi: 10.1016/j.mex.2025.103231 (PMC11908542; doi:10.1016/j.mex.2025.103231)
Supplement: Supplementary file 1 [file mmc1.zip]

Archive with 48 entries (48 files):
- 10 MIN ADRENALIN.sav
- 10 MIN CONTROL GRAPH.sav
- 10 MIN CONTROL GRAPH.spv
- 10 Minutes Protocol Data.xlsx
- 10MIN ADRENALIN DATA.spv
- 40 Minutes Protocol Data.xlsx
- A.spv
- Adata.sav
- adrenalin group 40 min data .sav
- adrenaline group box plots graph.spv
- ADR_A.spv
- ADR_A_Ischemia.spv
- ADR_A_Reperfusion.spv
- ADR_A_Stabilisation.spv
- A_Adrenaline.spv
- A_Con_Ischemia.spv
- A_Con_MVT.spv
- A_Con_Reperfuze.spv
- A_Con_Stabilisation.spv
- A_Ischemia_HR.spv
- B.spv
- Bdata.sav
- B_Adrenaline.sav
- B_ADR_incidence mvt.spv
- B_ADR_Reperfusion.spv
- B_Con.sav
- B_Control_incidence_mvt.spv
- B_Con_Ischemia.spv
- B_Con_Reperfusion.spv
- B_Con_Stabi.spv
- B_Ischemia_ADR.spv
- B_Stabilisation_ADR.spv
- control group 40 min data .sav
- control group 40 min graph.spv
- HR_A_Con.sav
- Output Data.spv
- Output Data[1].spv
- Prot A.sav
- Prot A_con.sav
- Prot B_ADR.sav
- Prot B_Con sav.sav
- Protocol A_ADR_Group.sav
- QRS and QT adrenaline group.spv
- QRS and QT analysis control group.spv
- QRS and QT Data.sav
- QRS and QT Data[1].sav
- QRS and QT Values Protocol B control group.spv
- QRS QT B Adrenaline.spv
