# Supplementary material for: Effect of direct adrenaline infusion into isolated rat heart on the induction of ventricular tachyarrhythmias
Source: MethodsX. 2025 Feb 19;14:103231. doi: 10.1016/j.mex.2025.103231 (PMC11908542; doi:10.1016/j.mex.2025.103231)
Supplement: Supplementary file 1 [file mmc1.zip › 10 Minutes Protocol Data.xlsx]

## Sheet: Sheet3
t-Test: Two-Sample Assuming Equal Variances
	Variable 1	Variable 2		CF	adrenaline
Mean	16.1417	9.05556
Variance	26.4965	54.5097
Observations	18	18
Pooled Variance	40.5031
Hypothesized Mean Difference	0
df	34
t Stat	3.3403
P(T<=t) one-tail	0.00102087
t Critical one-tail	1.69092
P(T<=t) two-tail	0.00204174
t Critical two-tail	2.03224

## Sheet: All Hearts
Rat Name	Heart rate in Stabilisation	Heart rate during the last 5 minute of ischemia						Heart rate during the 5 minute of reperfusion					MVT in Stabilisation	difference	MVT in other min. Ischemia	MVT during the last 5 minute of ischemia					MVT during the 5 minute of reperfusion					MVT in Reperfusion	MB
		1. Min	2. min	3. min	4. min	5. min		1. Min	2. min	3. min	4. min	5. min				1. Min	2. min	3. min	4. min	5. min	1. Min	2. min	3. min	4. min	5. min
10 Minutes Model
Control Group
27.08.2024 Rat A	420	390	390	360	360	360		1000	1000	1000	1000	1000	0	628	0	0	0	0	0	0	1	1	1	1	1	1	0
27.08.2024 Rat B	390	330	360	330	330	330		1000	1000	1000	1000	1000	0	664	0	0	0	0	0	0	1	1	1	1	1	1	0
27.08.2024 Rat C	390	330	330	300	300	300		1000	1000	1000	1000	1000	0	688	0	0	0	0	0	0	1	1	1	1	1	1	0
27.08.2024 Rat D	360	300	300	300	300	300		1000	1000	1000	1000	1000	0	700	0	0	0	0	0	0	1	1	1	1	1	1	0
27.08.2024 Rat E	420	330	300	300	300	300		1000	1000	1000	1000	1000	0	694	0	0	0	0	0	0	1	1	1	1	1	1	0
27.08.2024 Rat F	390	300	300	300	300	300		1000	330	330	330	330	0	164	0	0	0	0	0	0	1	0	0	0	0	1	0
28.08.2024 Rat A	390	270	270	240	240	240		1000	1000	1000	1000	1000	0	748	0	0	0	0	0	0	1	1	1	1	1	1	0
28.08.2024 Rat B	450	300	300	300	300	300		1000	330	330	330	300	0	158	0	0	0	0	0	0	1	0	0	0	0	1	0
28.08.2024 Rat C	360	270	270	270	270	270		1000	1000	1000	1000	1000	0	730	0	0	0	0	0	0	1	1	1	1	1	1	0
28.08.2024 Rat E	360	240	240	240	240	240		1000	1000	1000	1000	1000	0	760	0	0	0	0	0	0	1	1	1	1	1	1	0
Adrenaline Group
09.09.2024 Rat A	360	270	240	210	210	240		1000	1000	1000	1000	1000	0	766	0	0	0	0	0	0	1	1	1	1	1	1	0
09.09.2024 Rat B	300	240	300	300	330	330		1000	1000	1000	1000	1000	0	700	0	0	0	0	0	0	1	1	1	1	1	1	0
09.09.2024 Rat C	360	300	360	330	300	330		1000	1000	1000	1000	1000	0	676	0	0	0	0	0	0	1	1	1	1	1	1	0
Methylene blue injected hearts in adrenaline group																													Methylene blue hearts as an unpublished data.
29.08.2024 Rat B	390	300	300	300	300	300		1000	1000	1000	1000	1000	0	700	0	0	0	0	0	0	1	1	1	1	1	1	1
29.08.2024 Rat C	360	120	120	240	240	240		240	240	270	270	270	0	66	0	0	0	0	0	0	0	0	0	0	0	0	1
29.08.2024 Rat D	330	240	210	210	210	210		1000	270	270	270	270	0	200	0	0	0	0	0	0	1	0	0	0	0	1	1
29.08.2024 Rat E	390	240	210	210	210	240		1000	1000	1000	1000	1000	0	778	0	0	0	0	0	0	1	1	1	1	1	1	1
29.08.2024 Rat F	390	90	90	90	90	150		150	240	270	270	300	0	144	0	0	0	0	0	0	0	0	0	0	0	0	1
Adrenaline Group																																	CF1 (stabilisation	CF2 (end reperfusion)
12.09.2024 Rat A	330	270	270	270	300	330		1000	1000	1000	1000	1000	0	712	0	0	0	0	0	0	1	1	1	1	1	1	0						19	13.5
12.09.2024 Rat B	300	270	270	270	330	360		1000	1000	1000	1000	1000	0	700	0	0	0	0	0	0	1	1	1	1	1	1	0						11.5	9.5
12.09.2024 Rat C	390	360	360	360	360	700		1000	1000	1000	360	360	0	316	0	0	0	0	0	1	1	1	1	0	0	1	0						18.5	12
12.09.2024 Rat D	360	300	300	300	300	300		1000	1000	1000	1000	1000	0	700	0	0	0	0	0	0	1	1	1	1	1	1	0						10	6
12.09.2024 Rat E	300	270	300	330	330	330		1000	1000	1000	1000	1000	0	688	0	0	0	0	0	0	1	1	1	1	1	1	0						19.5	12
12.09.2024 Rat F	450	240	240	270	480	700		1000	1000	1000	1000	1000	0	614	0	0	0	0	0	1	1	1	1	1	1	1	0						12.5	5
16.09.2024 Rat C	1000	240	240	240	240	240		270	300	240	180	240	1	6	0	0	0	0	0	0	0	0	0	0	0	0	0		Excluded due to 3 times cannulation attempt.				15.1667	9.66667
																																	4.28563	3.48807
Final Groups
Adrenaline Group Rats		1	2	3	4	5	Average	1	2	3	4	5	Average
09.09.2024 Rat A	360	270	240	210	210	240	234	1000	840	1000	840	1000	936
09.09.2024 Rat B	300	240	300	300	330	330	300	1000	840	930	930	1000	940
09.09.2024 Rat C	360	300	360	330	300	330	324	840	1000	1000	1000	840	936
12.09.2024 Rat A	330	270	270	270	300	330	288	1000	1000	450	450	1000	780
12.09.2024 Rat B	300	270	270	270	330	360	300	1000	1200	1200	1000	1000	1080
12.09.2024 Rat C	390	360	360	360	360	700	428	1000	1000	1000	450	450	780
12.09.2024 Rat D	360	300	300	300	300	300	300	1000	1200	1000	1200	1000	1080
12.09.2024 Rat E	300	270	300	330	330	330	312	1000	1200	1000	1200	1000	1080
12.09.2024 Rat F	450	240	240	270	480	700	386	1000	840	840	1000	1000	936
	350						319.111						949.778
	49.7494						56.6931						116.827
Control Group Rats
27.08.2024 Rat A	420	390	390	360	360	360	372	1000	1000	1000	1000	1000	1000
27.08.2024 Rat B	390	330	360	330	330	330	336	1000	1000	1000	1000	1000	1000
27.08.2024 Rat C	390	330	330	300	300	300	312	1000	1000	1000	1000	1000	1000
27.08.2024 Rat D	360	300	300	300	300	300	300	1000	1000	1000	1000	1000	1000
27.08.2024 Rat E	420	330	300	300	300	300	306	1000	1000	1000	1000	1000	1000
27.08.2024 Rat F	390	300	300	300	300	300	300	1000	330	330	330	330	464
28.08.2024 Rat A	390	270	270	240	240	240	252	1000	1000	1000	1000	1000	1000
28.08.2024 Rat B	450	300	300	300	300	300	300	1000	330	330	330	300	458
28.08.2024 Rat C	360	270	270	270	270	270	270	1000	1000	1000	1000	1000	1000
28.08.2024 Rat E	360	240	240	240	240	240	240	1000	1000	1000	1000	1000	1000
	393						298.8						892.2
	29.8329						38.6575						227.267
