# Supplementary material for: Effect of direct adrenaline infusion into isolated rat heart on the induction of ventricular tachyarrhythmias
Source: MethodsX. 2025 Feb 19;14:103231. doi: 10.1016/j.mex.2025.103231 (PMC11908542; doi:10.1016/j.mex.2025.103231)
Supplement: Supplementary file 1 [file mmc1.zip › 40 Minutes Protocol Data.xlsx]

## Sheet: criteria analysis
Rat Name	Heart rate in Stabilisation	Heart rate during the last 5 minute of ischemia					Average	AV_ Diff_ stab_ischemia	Heart rate during the 5 minute of reperfusion					Average	AV_Diff_	AV_Diff_	MVT in Stabilisation	MVT in 35 min. Ischemia	MVT during the last 5 minute of ischemia					MVT during the 5 minute of reperfusion					MVT in Reperfusion	MB
		1. Min	2. min	3. min	4. min	5. min	Average		1. Min	2. min	3. min	4. min	5. min	Average	Average difference_Ischemia_Rep.	Average difference_Stabi_Rep.			1. Min	2. min	3. min	4. min	5. min	1. Min	2. min	3. min	4. min	5. min			hearts with mvt in stabilisation, reperfusion and in both periods, were removed.
11.01.22 Rat A	270	270	276	264	258	258	265.2	-4.8	264	294	300	336	336	306	40.8	36	0/0	0/0	0/0	0/0	0/0	0/0	0/0	0/0	0/0	0/0	0/0	0/0	0	0
02.02.22. Rat C	270	318	312	312	318	318	315.6	45.6	360	330	336	336	342	340.8	25.2	70.8	0/0	0/0	0/0	0/0	0/0	0/0	0/0	0/0	0/0	0/0	0/0	0/0	0	0						MVT in ischemia	MVT in Last 5 minutes of Ischemia	MVT in 5 minutes of Reperfusion			No- Occlusion Control Hearts
24.02.22 Rat A	210	282	276	288	276	270	278.4	68.4	270	330	270	276	276	284.4	6	74.4	0/0	0/0	0/0	0/0	0/0	0/0	0/0	0/0	0/0	0/0	0/0	0/0	0	0					Methylene Blue Applied Hearts
23.03.22 Rat B	240	300	300	300	300	300	300	60	300	300	300	300	300	300	0	60	0/0	0/0	0/0	0/0	0/0	0/0	0/0	0/0	0/0	0/0	0/0	0/0	0	0											Rat number- 10.6.22 rat C	1	1	1
10.06.22 Rat A	240	213	216	213	210	213	213	-27	204	210	207	210	204	207	-6	-33	0/0	0/0	0/0	0/0	0/0	0/0	0/0	0/0	0/0	0/0	0/0	0/0	0	0					07.03.2023 Rat B	0	0	1			Rat number- 13.6.22 ratD	0	0	1
10.06.22 Rat D	270	258	252	249	249	246	250.8	-19.2	285	246	240	255	252	255.6	4.8	-14.4	0/0	0/0	0/0	0/0	0/0	0/0	0/0	0/0	0/0	0/0	0/0	0/0	0	0					12.07.2023 Rat A	0	0	1			Rat number- 17.05.22 RatA	0	1	1
03.05.2022 Rat B	210	240	240	240	240	240	240	30	240	240	270	270	270	258	18	48	0/0	0/0	0/0	0/0	0/0	0/0	0/0	0/0	0/0	0/0	0/0	0/0	0	0					12.07.2023 RAT B	0	0	1			Rat number- 17.05.22 rat B	0	0	1
13.6.22 rat D	270	270	360	360	330	330	330	60	330	345	330	1000	1000	601	271	331	0/0	0/0	0/0	0/0	0/0	0/0	0/0	0/0	0/0	0/0	0.5	0.5	1	0					13.06.23 Rat A	0	0	1			25.05.2022 Rat B	0	0	1
17.05.22 RatA	210	486	552	690	720	360	561.6	351.6	870	1000	1000	597	408	775	213.4	565	0/0	0/0	0/0	0/0	0/0	0/0	0/0	0/0	0.5	0.5	0/0	0/0	1	0					13.06.23 Rat C	0	0	1			25.05.2022 Rat C	1	1	1
17.05.22 rat B	330	270	288	294	282	282	283.2	-46.8	318	1000	1000	1000	1000	863.6	580.4	533.6	0/0	0/0	0/0	0/0	0/0	0/0	0/0	0/0	0.5	0.5	0.5	0.5	1	0					13.06.23 Rat D	0	0	1			26.05.2022 Rat A	0	0	1
19.05.22 rat A	210	264	300	378	378	420	348	138	330	1000	1000	1000	1000	866	518	656	0/0	0/0	0/0	0/0	0/0	0/0	0/0	0/0	0.5	0.5	0.5	0.5	1	0					14.06.23 Rat A	0	0	1			26.05.2022 Rat B	0	0	1
25.05.2022 Rat B	330	330	420	420	450	420	408	78	450	390	420	420	1200	576	168	246	0/0	0/0	0/0	0/0	0/0	0/0	0/0	0/0	0/0	0/0	0/0	0.5	1	0					15.06.23 Rat A	0	0	1			27.05.2022 Rat A	0	0	1
26.05.2022 Rat A	270	300	300	330	390	420	348	78	600	1000	1000	1000	1000	920	572	650	0/0	0/0	0/0	0/0	0/0	0/0	0/0	0/0	0.5	0.5	0.5	0.5	1	0					15.06.23 Rat C	0	0	1			11.4.23 RAT C	0	1	1
26.05.2022 Rat B	270	300	330	360	330	360	336	66	420	1000	1000	1000	1000	884	548	614	0/0	0/0	0/0	0/0	0/0	0/0	0/0	0/0	0.5	0.5	0.5	0.5	1	0					15.06.23 Rat D	0	0	1			18.07.23 Rat A	0	0	1
07.03.2023 Rat B	240	150	150	168	102	90	132	-108	144	360	1000	1000	1000	700.8	568.8	460.8	0/0	0/0	0/0	0/0	0/0	0/0	0/0	0/0	0/0	0.5	0.5	0.5	1	1					21.03.23 Rat C	0	0	1			23.08.22 Rat B	0	0	1
12.07.2023 Rat A	240	210	210	210	210	300	228	-12	1020	1320	1000	1000	1000	1068	840	828	0/0	0/0	0/0	0/0	0/0	0/0	0/0	0/0	0/0	0.5	0/0	0.5	1	1					22.03.23 Rat B	1	1	1			11.04.23 Rat B	0	0	0
12.07.2023 RAT B	330	270	420	420	390	390	378	48	600	540	360	360	1000	572	194	242	0/0	0/0	0/0	0/0	0/0	0/0	0/0	0/0	0/0	0/0	0/0	1;1	1	1					22.03.23 Rat C	0	0	1
12.07.23 Rat C	300	300	300	300	270	210	276	-24	150	1000	1000	1000	1000	830	554	530	0/0	0/0	0/0	0/0	0/0	0/0	0/0	0/0	0.5	0.5	0.5	0.5	1	1					31.05.23 Rat A	0	0	1
13.06.23 Rat A	270	210	210	210	210	210	210	-60	750	1000	1000	1000	1000	950	740	680	0/0	0/0	0/0	0/0	0/0	0/0	0/0	0/0	0.5	0.5	0.5	0.5	1	1					11.07.23 Rat A	0	0	1
13.06.23 Rat D	240	120	120	120	180	210	150	-90	120	120	180	120	1000	308	158	68	0/0	0/0	0/0	0/0	0/0	0/0	0/0	0/0	0/0	0/0	0/0	0.5	1	1					14.06.23 Rat B	0	0	0
14.06.23 Rat A	240	210	210	180	180	180	192	-48	1000	1000	1000	1000	1000	1000	808	760	0/0	0/0	0/0	0/0	0/0	0/0	0/0	0.5	0.5	0.5	0.5	0.5	1	1
15.06.23 Rat A	330	300	300	300	330	330	312	-18	960	1000	1000	1000	1000	992	680	662	0/0	0/0	0/0	0/0	0/0	0/0	0/0	0/0	0.5	0.5	0.5	0.5	1	1
15.06.23 Rat B	300	90	120	180	240	270	180	-120	1000	1000	1000	1000	1000	1000	820	700	0/0	0/0	0/0	0/0	0/0	0/0	0/0	0.5	0.5	0.5	0.5	0.5	1	1
15.06.23 Rat C	240	60	60	90	120	120	90	-150	1000	1000	1000	1000	450	890	800	650	0/0	0/0	0/0	0/0	0/0	0/0	0/0	0.5	0.5	0.5	0.5	0/0	1	1
16.06.23 Rat A	330	120	120	120	120	120	120	-210	1000	1000	1000	1080	1000	1016	896	686	0/0	0/0	0/0	0/0	0/0	0/0	0/0	0.5	0.5	0.5	0/0	0.5	1	1
16.06.23 Rat B	270	150	210	240	150	150	180	-90	1000	1000	1000	1000	1000	1000	820	730	0/0	0/0	0/0	0/0	0/0	0/0	0/0	0.5	0.5	0.5	0.5	0.5	1	1
18.07.23 Rat A	330	240	240	240	240	270	246	-84	1000	1000	1000	1000	1000	1000	754	670	0/0	0/0	0/0	0/0	0/0	0/0	0/0	0.5	0.5	0.5	0.5	0.5	1	0
21.03.23 Rat C	240	120	120	120	120	120	120	-120	1230	1230	330	330	1000	824	704	584	0/0	0/0	0/0	0/0	0/0	0/0	0/0	1;1	1;1	0/0	0/0	0.5	1	1
22.03.23 Rat C	360	360	390	390	390	390	384	24	1200	360	420	420	420	564	180	204	0/0	0/0	0/0	0/0	0/0	0/0	0/0	0.5	0/0	0/0	0/0	0/0	1	1
31.05.23 Rat A	300	180	180	180	180	180	180	-120	600	330	330	330	330	384	204	84	0/0	0/0	0/0	0/0	0/0	0/0	0/0	1;1	0/0	0/0	0/0	0/0	1	1
11.07.23 Rat A	270	120	120	120	120	120	120	-150	1000	1000	1000	1000	1000	1000	880	730	0/0	0/0	0/0	0/0	0/0	0/0	0/0	0.5	0.5	0.5	0.5	0.5	1	1
16.02.23 Rat B	270	270	270	300	330	360	306	36	990	1000	1000	1000	1000	998	692	728	0/0	0/0	0/0	0/0	0/0	0/0	0/0	0/0	0.5	0.5	0.5	0.5	1	0
17.02.23 Rat A	240	240	240	240	240	270	246	6	600	1000	1000	1000	1000	920	674	680	0/0	0/0	0/0	0/0	0/0	0/0	0/0	1;1	0.5	0.5	0.5	0.5	1	0
23.08.22 Rat B	240	300	300	300	300	300	300	60	300	300	300	300	2000	640	340	400	0/0	0/0	0/0	0/0	0/0	0/0	0/0	0/0	0/0	0/0	0/0	0.5	1	0
13.06.2023 Rat C	300	280	240	300	315	315	290	-10	453	462	360	366	366	401.4	111.4	101.4	0/0	0/0	0/0	0/0	0/0	0/0	0/0	0/0	0/0	0/0	0/0	0/0	0	0
15.02.23 Rat B	200	144	138	150	150	150	146.4	-53.6	180	180	180	192	204	187.2	40.8	-12.8	0/0	0/0	0/0	0/0	0/0	0/0	0/0	0/0	0/0	0/0	0/0	0/0	0	0
16.02.23 Rat A	285	210	225	210	210	210	213	-72	270	300	300	300	300	294	81	9	0/0	0/0	0/0	0/0	0/0	0/0	0/0	0/0	0/0	0/0	0/0	0/0	0	0
13.06.22 Rat A	300	240	240	240	240	240	240	-60	750	300	270	300	300	384	144	84	0/0	0/0	0/0	0/0	0/0	0/0	0/0	0/0	0/0	0/0	0/0	0/0	0	0
14.06.22 Rat C	300	270	300	330	360	360	324	24	360	360	360	330	360	354	30	54	0/0	0/0	0/0	0/0	0/0	0/0	0/0	0/0	0/0	0/0	0/0	0/0	0	0
14.06.22 Rat A	270	270	300	330	330	360	318	48	360	330	330	348	390	351.6	33.6	81.6	0/0	0/0	0/0	0/0	0/0	0/0	0/0	0/0	0/0	0/0	0/0	0/0	0	0
13.06.22 Rat B	240	210	210	240	240	270	234	-6	270	270	300	270	300	282	48	42	0/0	0/0	0/0	0/0	0/0	0/0	0/0	0/0	0/0	0/0	0/0	0/0	0	0
10.06.22 Rat F	270	240	270	270	270	300	270	0	300	300	300	330	330	312	42	42	0/0	0/0	0/0	0/0	0/0	0/0	0/0	0/0	0/0	0/0	0/0	0/0	0	0
10.06.22 Rat E	270	270	270	300	300	300	288	18	300	300	330	330	330	318	30	48	0/0	0/0	0/0	0/0	0/0	0/0	0/0	0/0	0/0	0/0	0/0	0/0	0	0
10.06.22 Rat B	210	210	210	210	210	210	210	0	210	210	210	210	210	210	0	0	0/0	0/0	0/0	0/0	0/0	0/0	0/0	0/0	0/0	0/0	0/0	0/0	0	0
13.07.23 Rat B	300	210	222	222	216	210	216	-84	320	360	360	360	360	352	136	52	0/0	0/0	0/0	0/0	0/0	0/0	0/0	0/0	0/0	0/0	0/0	0/0	0	1
14.06.23 Rat B	270	480	300	144	216	246	277.2	7.2	228	192	192	234	360	241.2	-36	-28.8	0/0	0/0	0/0	0/0	0/0	0/0	0/0	0/0	0/0	0/0	0/0	0/0	0	1
11.04.23 Rat B	210	120	90	60	54	36	72	-138	318	1000	1000	12	4	466.8	394.8	256.8	0/0	0/0	0/0	0/0	0/0	0/0	0/0	0/0	0/0	0/0	0/0	0/0	1	0
08.08.2024 Rat B	204	180	180	180	150	150	168	-36	120	138	114	102	114	117.6	-50.4	-86.4	0/0	0/0	0/0	0/0	0/0	0/0	0/0	0/0	0/0	0/0	0/0	0/0	0	1
16.09.2024 Rat B	270	195	216	195	195	190	198.2	-71.8	190	190	190	190	190	190	-8.2	-80	0/0	0/0	0/0	0/0	0/0	0/0	0/0	0/0	0/0	0/0	0/0	0/0	0	0
09.08.2024 Rat A	390	210	180	210	210	210	204	-186	240	210	210	210	210	216	12	-174	0/0	0/0	0/0	0/0	0/0	0/0	0/0	0/0	0/0	0/0	0/0	0/0	0	1
9.08.2024 Rat C	330	180	150	120	90	270	162	-168	270	270	1000	900	750	638	476	308	0/0	0/0	0/0	0/0	0/0	0/0	0/0	0/0	0/0	0.5	0/0	0/0	1	1
13.08.2024 Rat A	300	180	150	120	180	210	168	-132	360	360	390	390	1000	500	332	200	0/0	0/0	0/0	0/0	0/0	0/0	0/0	0/0	0/0	0/0	0/0	0.5	1	0
13.08.2024 Rat B	360	270	330	330	360	390	336	-24	300	420	1000	1000	330	610	274	250	0/0	0/0	0/0	0/0	0/0	0/0	0/0	0/0	0/0	0.5	0.5	0/0	1	0
30.05.2024 Rat A	240	210	210	210	210	240	216	-24	1000	1000	1000	1000	1000	1000	784	760	0/0	0/0	0/0	0/0	0/0	0/0	0/0	0.5	0.5	0.5	0.5	0.5	1	0
5 hearts excluded due to ischemia in reperfusion.	6 hearts excluded due to hr less than 200 bpm.	2 hearts excluded due to hr more than 400 bpm.	39 hearts not stabilised (and also dead hearts from 2022).	3 hearts due to occlusion	3 hearts no data	2 hearts cannulated two times	2 hearts protocol applied two times		2 hearts overwritten data	1 heart with thrombosi	2 hearts with low voltage	12 hearts with ink injection	3 hearts acidosis due to pH malfunction	80
																	technical
																	opkovana canula

## Sheet: INKED HEARTS_HR and MVT
Rat Name	Heart rate in Stabilisation	Heart rate during the last 5 minute of ischemia					Heart rate during the 5 minute of reperfusion					MVT in Stabilisation	MVT in 35 min. Ischemia	MVT during the last 5 minute of ischemia					MVT during the 5 minute of reperfusion
		1. Min	2. min	3. min	4. min	5. min	1. Min	2. min	3. min	4. min	5. min			1. Min	2. min	3. min	4. min	5. min	1. Min	2. min	3. min	4. min	5. min
11.01.22 Rat A	270	270	276	264	258	258	264	294	300	336	336	0/0	0/0	0/0	0/0	0/0	0/0	0/0	0/0	0/0	0/0	0/0	0/0
02.02.22. Rat C	270	318	312	312	318	318	360	330	336	336	342	0/0	0/0	0/0	0/0	0/0	0/0	0/0	0/0	0/0	0/0	0/0	0/0
24.02.22 Rat A	210	282	276	288	276	270	270	330	270	276	276	0/0	0/0	0/0	0/0	0/0	0/0	0/0	0/0	0/0	0/0	0/0	0/0
23.03.22 Rat B	240	300	300	300	300	300	300	300	300	300	300	0/0	0/0	0/0	0/0	0/0	0/0	0/0	0/0	0/0	0/0	0/0	0/0
10.06.22 Rat A	240	213	216	213	210	213	204	210	207	210	204	0/0	0/0	0/0	0/0	0/0	0/0	0/0	0/0	0/0	0/0	0/0	0/0
10.06.22 Rat D	270	258	252	249	249	246	285	246	240	255	252	0/0	0/0	0/0	0/0	0/0	0/0	0/0	0/0	0/0	0/0	0/0	0/0
03.05.2022 Rat B	210	240	240	240	240	240	240	240	270	270	270	0/0	0/0	0/0	0/0	0/0	0/0	0/0	0/0	0/0	0/0	0/0	0/0
10.6.22 rat C	240	1000	1000	930	930	920	1000	1000	1000	960	1000	0/0	0.5	0.5	0.5	0/0	0/0	0/0	0.5	0.5	0.5	0/0	0.5
13.6.22 rat D	270	270	360	360	330	330	330	345	330	1000	1000	0/0	0/0	0/0	0/0	0/0	0/0	0/0	0/0	0/0	0/0	0.5	0.5
17.05.22 RatA	210	486	552	690	720	360	870	1000	1000	597	408	0/0	0/0	0/0	0/0	0/0	0/0	0/0	0/0	0.5	0.5	0/0	0/0
17.05.22 rat B	330	270	288	294	282	282	318	1000	1000	1000	1000	0/0	0/0	0/0	0/0	0/0	0/0	0/0	0/0	0.5	0.5	0.5	0.5
19.05.22 rat A	210	264	300	378	378	420	330	1000	1000	1000	1000	0/0	0/0	0/0	0/0	0/0	0/0	0/0	0/0	0.5	0.5	0.5	0.5
25.05.2022 Rat B	330	330	420	420	450	420	450	390	420	420	1000	0/0	0/0	0/0	0/0	0/0	0/0	0/0	0/0	0/0	0/0	0/0	0.5
25.05.2022 Rat C	240	525	525	465	450	450	1000	1000	1000	1000	1000	0/0	0.5	0/0	0/0	0/0	0/0	0/0	0.5	0.5	0.5	0.5	0.5
26.05.2022 Rat A	270	300	300	330	390	420	600	1000	1000	1000	1000	0/0	0/0	0/0	0/0	0/0	0/0	0/0	0/0	0.5	0.5	0.5	0.5
26.05.2022 Rat B	270	300	330	360	330	360	420	1000	1000	1000	1000	0/0	0/0	0/0	0/0	0/0	0/0	0/0	0/0	0.5	0.5	0.5	0.5
27.05.2022 Rat A	210	300	300	300	300	330	330	1000	360	360	330	1;2	0/0	0/0	0/0	0/0	0/0	0/0	0/0	0.5	0/0	0/0	0/0
27.05.2022 Rat B	210	1000	900	900	1000	1000	1000	1000	1000	1000	1000	0/0	0/0	0.5	0/0	0/0	0.5	0.5	0.5	0.5	0.5	0.5	0.5
07.03.2023 Rat B	240	150	150	168	102	90	144	360	1000	1000	1000	0/0	0/0	0/0	0/0	0/0	0/0	0/0	0/0	0/0	0.5	0.5	0.5
12.07.2023 Rat A	240	210	210	210	210	300	1020	1320	1000	1000	1000	0/0	0/0	0/0	0/0	0/0	0/0	0/0	0/0	0/0	0.5	0/0	0.5
12.07.2023 RAT B	330	270	420	420	390	390	600	540	360	360	360	0/0	0/0	0/0	0/0	0/0	0/0	0/0	0/0	0/0	0/0	0/0	1;1
12.07.23 Rat C	300	300	300	300	270	210	150	1000	1000	1000	1000	0/0	0/0	0/0	0/0	0/0	0/0	0/0	0/0	0.5	0.5	0.5	0.5
13.06.23 Rat A	270	210	210	210	210	210	750	1000	1000	1000	1000	0/0	0/0	0/0	0/0	0/0	0/0	0/0	0/0	0.5	0.5	0.5	0.5
13.06.23 Rat C	240	90	90	90	90	90	240	930	930	930	1000	1;2	0/0	0/0	0/0	0/0	0/0	0/0	0/0	0/0	0/0	1;1	0.5
13.06.23 Rat D	240	120	120	180	180	210	120	120	180	120	960	0/0	0/0	0/0	0/0	0/0	0/0	0/0	0/0	0/0	0/0	0/0	0.5
14.06.23 Rat A	240	210	210	180	180	180	1000	1000	1000	1000	1000	0/0	0/0	0/0	0/0	0/0	0/0	0/0	0.5	0.5	0.5	0.5	0.5
15.06.23 Rat A	330	300	300	300	330	330	960	1000	1000	1000	1000	0/0	0/0	0/0	0/0	0/0	0/0	0/0	0/0	0.5	0.5	0.5	0.5
15.06.23 Rat B	300	90	120	180	240	270	1000	1000	1000	1000	1000	0/0	0/0	0/0	0/0	0/0	0/0	0/0	0.5	0.5	0.5	0.5	0.5
15.06.23 Rat C	240	60	60	90	120	120	1000	1000	1000	1000	450	0/0	0/0	0/0	0/0	0/0	0/0	0/0	0.5	0.5	0.5	0.5	0/0
16.06.23 Rat A	330	120	120	120	120	120	1000	1000	1000	1080	1000	0/0	0/0	0/0	0/0	0/0	0/0	0/0	0.5	0.5	0.5	0/0	0.5
16.06.23 Rat B	270	150	210	240	150	150	1000	1000	1000	1000	1000	0/0	0/0	0/0	0/0	0/0	0/0	0/0	0.5	0.5	0.5	0.5	0.5
18.07.23 Rat A	330	240	240	240	240	270	1000	1000	1000	1000	1000	0/0	0/0	0/0	0/0	0/0	0/0	0/0	0.5	0.5	0.5	0.5	0.5
21.03.23 Rat C	240	120	120	120	120	120	1230	1230	330	330	1000	0/0	0/0	0/0	0/0	0/0	0/0	0/0	1;1	1;1	0/0	0/0	0.5
22.03.23 Rat B	360	1000	1000	1000	1000	1000	1000	1000	780	360	840	0/0	0.5	0/0	0.5	0.5	0.5	0.5	0.5	0.5	0/0	0/0	0/0
22.03.23 Rat C	360	360	390	390	390	390	1000	360	360	360	360	0/0	0/0	0/0	0/0	0/0	0/0	0/0	0.5	0/0	0/0	0/0	0/0
31.05.23 Rat A	300	180	180	180	180	180	600	330	330	330	330	0/0	0/0	0/0	0/0	0/0	0/0	0/0	1;1	0/0	0/0	0/0	0/0
11.07.23 Rat A	270	120	120	120	120	120	1000	1000	1000	1000	1000	0/0	0/0	0/0	0/0	0/0	0/0	0/0	0.5	0.5	0.5	0.5	0.5
16.02.23 Rat B	270	270	270	300	330	360	990	1000	1000	1000	1000	0/0	0/0	0/0	0/0	0/0	0/0	0/0	0/0	0.5	0.5	0.5	0.5
17.02.23 Rat A	240	240	240	240	240	270	600	1000	1000	1000	1000	0/0	0/0	0/0	0/0	0/0	0/0	0/0	1;1	0.5	0.5	0.5	0.5
23.08.22 Rat B	240	300	300	300	300	300	300	300	300	300	1000	0/0	0/0	0/0	0/0	0/0	0/0	0/0	0/0	0/0	0/0	0/0	0.5
07/03/23 Rat A	300	150	150	150	150	180	240	540	1000	1050	1050	0/0	0/0	0/0	0/0	0/0	0/0	0/0	0/0	0/0	0/0	0/0	0/0
08/03/23 Rat B	210	120	120	120	120	120	540	300	300	300	300	0/0	0/0	0/0	0/0	0/0	0/0	0/0	0/0	0/0	0/0	0/0	0/0
10.03.23 Rat A	300	240	240	240	240	330	360	360	360	360	360	0/0	0/0	0/0	0/0	0/0	0/0	0/0	0/0	0/0	0/0	0/0	0/0
11.04.23 Rat B	210	120	90	60	54	36	318	1000	1000	12	4	0/0	0/0	0/0	0/0	0/0	0/0	0/0	0/0	0/0	0/0	0/0	0/0
13.07.23 Rat B	300	210	222	222	216	210	420	360	360	360	360	0/0	0/0	0/0	0/0	0/0	0/0	0/0	0/0	0/0	0/0	0/0	0/0
14.06.23 Rat B	270	480	300	144	216	246	228	192	192	234	360	0/0	0/0	0/0	0/0	0/0	0/0	0/0	0/0	0/0	0/0	0/0	0/0
20.03.23 Rat B	360	330	330	330	330	390	450	450	480	420	420	0/0	0/0	0/0	0/0	0/0	0/0	0/0	0/0	0/0	0/0	0/0	0/0
20.03.23 Rat C	420	390	390	390	360	360	390	420	450	450	450	0/0	0/0	0/0	0/0	0/0	0/0	0/0	0/0	0/0	0/0	0/0	0/0
21.03.23 Rat B	330	270	270	270	270	270	360	390	420	420	420	0/0	0/0	0/0	0/0	0/0	0/0	0/0	0/0	0/0	0/0	0/0	0/0
21.03.23 Rat D	330	300	330	360	390	390	870	390	390	390	390	0/0	0/0	0/0	0/0	0/0	0/0	0/0	0/0	0/0	0/0	0/0	0/0
22.03.23 Rat A	360	330	330	330	330	330	540	390	390	390	390	0/0	0/0	0/0	0/0	0/0	0/0	0/0	0/0	0/0	0/0	0/0	0/0
Missing Control
Missing Control
Missing Control
Missing Adrenaline
Missing Adrenaline
Missing Adrenaline

## Sheet: Sheet3
t-Test: Two-Sample Assuming Equal Variances					CF
	Variable 1	Variable 2
Mean	15.9525	9.38
Variance	26.5793	57.6785
Observations	20	20
Pooled Variance	42.1289
Hypothesized Mean Difference	0
df	38
t Stat	3.20214
P(T<=t) one-tail	0.00137871
t Critical one-tail	1.68595
P(T<=t) two-tail	0.00275742
t Critical two-tail	2.02439

## Sheet: CF adrenaline group
21.03 Rat C	11	8		13.6.22 rat D	From 40 minutes model, Only the hearts in yellow had a CF value
22.03. Rat C	12	14.5		17.05.22 RatA
13.06. Rat D	15	3.5		17.05.22 rat B
13.06. Rat A	9	7.5		19.05.22 rat A
31.05. Rat A	16.5	10.5		25.05.2022 Rat B
13.06. Rat C	13	4		26.05.2022 Rat A
14.06. Rat B	18	0.6		26.05.2022 Rat B
14.06. Rat A	17	7.5		07.03.2023 Rat B
15.06. Rat B	19	3.5		12.07.2023 Rat A
11.04. Rat B	8.5	14.5		12.07.2023 RAT B
15.06. Rat C	15	2.4		12.07.23 Rat C
16.06. Rat B	11.55	3.6		13.06.23 Rat A
16.06. Rat A	17	3		13.06.23 Rat D
13.07. Rat B	15.5	17.5		14.06.23 Rat A
15.06. Rat A	20	16		15.06.23 Rat A
12.07 Rat C	32	8.5		15.06.23 Rat B
12.07 Rat B	21	27		15.06.23 Rat C
18.07. Rat A	15.5	9.5		16.06.23 Rat A
12.07 Rat A	13.5	25		16.06.23 Rat B
07.03.23. Rat B	19	1		18.07.23 Rat A
	16.4472	9.17222		21.03.23 Rat C
	5.15552	7.59464		22.03.23 Rat C
				31.05.23 Rat A
				11.07.23 Rat A
				16.02.23 Rat B
				17.02.23 Rat A
				23.08.22 Rat B
				13.06.2023 Rat C
				15.02.23 Rat B
				16.02.23 Rat A
				13.06.22 Rat A
				14.06.22 Rat C
				14.06.22 Rat A
				13.06.22 Rat B
				10.06.22 Rat F
				10.06.22 Rat E
				10.06.22 Rat B
				13.07.23 Rat B
				14.06.23 Rat B
				11.04.23 Rat B
				9.08.2024 Rat C
				13.08.2024 Rat A
				13.08.2024 Rat B
				30.05.2024 Rat A

## Sheet: All data
Rat Name	Heart rate in Stabilisation	Heart rate during the last 5 minute of ischemia					Average	Heart rate during the 5 minute of reperfusion					Average	AV_Diff_	MVT in Stabilisation	MVT in 35 min. Ischemia	MVT during the last 5 minute of ischemia					MVT during the 5 minute of reperfusion					MVT in Reperfusion	Injection of Methylene Blue	Color	Indication
		1. Min	2. min	3. min	4. min	5. min	Average	1. Min	2. min	3. min	4. min	5. min	Average	Average difference			1. Min	2. min	3. min	4. min	5. min	1. Min	2. min	3. min	4. min	5. min			hearts with mvt in stabilisation, reperfusion and in both periods, were removed.
11.01.22 Rat A	270	270	276	264	258	258	265.2	264	294	300	336	336	306	40.8	0/0	0/0	0/0	0/0	0/0	0/0	0/0	0/0	0/0	0/0	0/0	0/0	0	0	Green	Control Group
02.02.22. Rat C	270	318	312	312	318	318	315.6	360	330	336	336	342	340.8	25.2	0/0	0/0	0/0	0/0	0/0	0/0	0/0	0/0	0/0	0/0	0/0	0/0	0	0	No color	Adrenaline group
24.02.22 Rat A	210	282	276	288	276	270	278.4	270	330	270	276	276	284.4	6	0/0	0/0	0/0	0/0	0/0	0/0	0/0	0/0	0/0	0/0	0/0	0/0	0	0	Blue	Adrenaline group hearts with no VTA induction
23.03.22 Rat B	240	300	300	300	300	300	300	300	300	300	300	300	300	0	0/0	0/0	0/0	0/0	0/0	0/0	0/0	0/0	0/0	0/0	0/0	0/0	0	0
10.06.22 Rat A	240	213	216	213	210	213	213	204	210	207	210	204	207	-6	0/0	0/0	0/0	0/0	0/0	0/0	0/0	0/0	0/0	0/0	0/0	0/0	0	0
10.06.22 Rat D	270	258	252	249	249	246	250.8	285	246	240	255	252	255.6	4.8	0/0	0/0	0/0	0/0	0/0	0/0	0/0	0/0	0/0	0/0	0/0	0/0	0	0
03.05.2022 Rat B	210	240	240	240	240	240	240	240	240	270	270	270	258	18	0/0	0/0	0/0	0/0	0/0	0/0	0/0	0/0	0/0	0/0	0/0	0/0	0	0
13.6.22 rat D	270	270	360	360	330	330	330	330	345	330	1000	1000	601	271	0/0	0/0	0/0	0/0	0/0	0/0	0/0	0/0	0/0	0/0	0.5	0.5	1	0
17.05.22 RatA	210	486	552	590	590	360	515.6	870	1000	1000	597	408	775	259.4	0/0	0/0	0/0	0/0	0/0	0/0	0/0	0/0	0.5	0.5	0/0	0/0	1	0
17.05.22 rat B	330	270	288	294	282	282	283.2	318	1000	1000	1000	1000	863.6	580.4	0/0	0/0	0/0	0/0	0/0	0/0	0/0	0/0	0.5	0.5	0.5	0.5	1	0
25.05.2022 Rat B	330	330	420	420	450	420	408	450	450	420	420	1120	572	164	0/0	0/0	0/0	0/0	0/0	0/0	0/0	0/0	0/0	0/0	0/0	0.5	1	0		Formula	Indication
26.05.2022 Rat A	270	300	300	330	390	420	348	600	1000	1000	1000	1000	920	572	0/0	0/0	0/0	0/0	0/0	0/0	0/0	0/0	0.5	0.5	0.5	0.5	1	0		1;1	Indicates for the VTA duration less than 11 seconds
26.05.2022 Rat B	270	300	330	360	330	360	336	420	1000	1000	1000	1000	884	548	0/0	0/0	0/0	0/0	0/0	0/0	0/0	0/0	0.5	0.5	0.5	0.5	1	0		0.5	Indicates for the VTA duration more than 11 seconds
07.03.2023 Rat B	240	150	150	168	102	90	132	144	360	1000	1000	1000	700.8	568.8	0/0	0/0	0/0	0/0	0/0	0/0	0/0	0/0	0/0	0.5	0.5	0.5	1	1
12.07.2023 Rat A	240	210	210	210	210	300	228	1020	1110	1000	1000	1000	1026	798	0/0	0/0	0/0	0/0	0/0	0/0	0/0	0/0	0/0	0.5	0/0	0.5	1	1
12.07.2023 RAT B	330	270	420	420	390	390	378	600	540	360	360	1000	572	194	0/0	0/0	0/0	0/0	0/0	0/0	0/0	0/0	0/0	0/0	0/0	1;1	1	1
12.07.23 Rat C	300	300	300	300	270	210	276	150	1000	1000	1000	1000	830	554	0/0	0/0	0/0	0/0	0/0	0/0	0/0	0/0	0.5	0.5	0.5	0.5	1	1
13.06.23 Rat A	270	210	210	210	210	210	210	750	1000	1000	1000	1000	950	740	0/0	0/0	0/0	0/0	0/0	0/0	0/0	0/0	0.5	0.5	0.5	0.5	1	1
13.06.23 Rat D	240	120	120	120	180	210	150	120	120	180	120	1000	308	158	0/0	0/0	0/0	0/0	0/0	0/0	0/0	0/0	0/0	0/0	0/0	0.5	1	1
14.06.23 Rat A	240	210	210	180	180	180	192	1000	1000	1000	1000	1000	1000	808	0/0	0/0	0/0	0/0	0/0	0/0	0/0	0.5	0.5	0.5	0.5	0.5	1	1
15.06.23 Rat A	330	300	300	300	330	330	312	960	1000	1000	1000	1000	992	680	0/0	0/0	0/0	0/0	0/0	0/0	0/0	0/0	0.5	0.5	0.5	0.5	1	1
15.06.23 Rat B	300	90	120	180	240	270	180	1000	1000	1000	1000	1000	1000	820	0/0	0/0	0/0	0/0	0/0	0/0	0/0	0.5	0.5	0.5	0.5	0.5	1	1
15.06.23 Rat C	240	60	60	90	120	120	90	1000	1000	1000	1000	450	890	800	0/0	0/0	0/0	0/0	0/0	0/0	0/0	0.5	0.5	0.5	0.5	0/0	1	1
16.06.23 Rat A	330	120	120	120	120	120	120	1000	1000	1000	1080	1000	1016	896	0/0	0/0	0/0	0/0	0/0	0/0	0/0	0.5	0.5	0.5	0/0	0.5	1	1
16.06.23 Rat B	270	150	210	240	150	150	180	1000	1000	1000	1000	1000	1000	820	0/0	0/0	0/0	0/0	0/0	0/0	0/0	0.5	0.5	0.5	0.5	0.5	1	1
18.07.23 Rat A	330	240	240	240	240	270	246	1000	1000	1000	1000	1000	1000	754	0/0	0/0	0/0	0/0	0/0	0/0	0/0	0.5	0.5	0.5	0.5	0.5	1	0
21.03.23 Rat C	240	120	120	120	120	120	120	1110	1110	330	330	1000	776	656	0/0	0/0	0/0	0/0	0/0	0/0	0/0	1;1	1;1	0/0	0/0	0.5	1	1
22.03.23 Rat C	360	360	390	390	390	390	384	1200	360	420	420	420	564	180	0/0	0/0	0/0	0/0	0/0	0/0	0/0	0.5	0/0	0/0	0/0	0/0	1	1
31.05.23 Rat A	300	180	180	180	180	180	180	600	330	330	330	330	384	204	0/0	0/0	0/0	0/0	0/0	0/0	0/0	1;1	0/0	0/0	0/0	0/0	1	1
11.07.23 Rat A	270	120	120	120	120	120	120	1000	1000	1000	1000	1000	1000	880	0/0	0/0	0/0	0/0	0/0	0/0	0/0	0.5	0.5	0.5	0.5	0.5	1	1
16.02.23 Rat B	270	270	270	300	330	360	306	990	1000	1000	1000	1000	998	692	0/0	0/0	0/0	0/0	0/0	0/0	0/0	0/0	0.5	0.5	0.5	0.5	1	0
17.02.23 Rat A	240	240	240	240	240	270	246	600	1000	1000	1000	1000	920	674	0/0	0/0	0/0	0/0	0/0	0/0	0/0	1;1	0.5	0.5	0.5	0.5	1	0
23.08.22 Rat B	240	300	300	300	300	300	300	300	300	300	300	1400	520	220	0/0	0/0	0/0	0/0	0/0	0/0	0/0	0/0	0/0	0/0	0/0	0.5	1	0
13.06.2022 Rat C	300	280	240	300	315	315	290	453	462	360	366	366	401.4	111.4	0/0	0/0	0/0	0/0	0/0	0/0	0/0	0/0	0/0	0/0	0/0	0/0	0	0
15.02.23 Rat B	200	144	138	150	150	150	146.4	180	180	180	192	204	187.2	40.8	0/0	0/0	0/0	0/0	0/0	0/0	0/0	0/0	0/0	0/0	0/0	0/0	0	0
16.02.23 Rat A	285	210	225	210	210	210	213	270	300	300	300	300	294	81	0/0	0/0	0/0	0/0	0/0	0/0	0/0	0/0	0/0	0/0	0/0	0/0	0	0
13.06.22 Rat A	300	240	240	240	240	240	240	750	300	270	300	300	384	144	0/0	0/0	0/0	0/0	0/0	0/0	0/0	0/0	0/0	0/0	0/0	0/0	0	0
14.06.22 Rat C	300	270	300	330	360	360	324	360	360	360	330	360	354	30	0/0	0/0	0/0	0/0	0/0	0/0	0/0	0/0	0/0	0/0	0/0	0/0	0	0
14.06.22 Rat A	270	270	300	330	330	360	318	360	330	330	348	390	351.6	33.6	0/0	0/0	0/0	0/0	0/0	0/0	0/0	0/0	0/0	0/0	0/0	0/0	0	0
13.06.22 Rat B	240	210	210	240	240	270	234	270	270	300	270	300	282	48	0/0	0/0	0/0	0/0	0/0	0/0	0/0	0/0	0/0	0/0	0/0	0/0	0	0
10.06.22 Rat F	270	240	270	270	270	300	270	300	300	300	330	330	312	42	0/0	0/0	0/0	0/0	0/0	0/0	0/0	0/0	0/0	0/0	0/0	0/0	0	0
10.06.22 Rat E	270	270	270	300	300	300	288	300	300	330	330	330	318	30	0/0	0/0	0/0	0/0	0/0	0/0	0/0	0/0	0/0	0/0	0/0	0/0	0	0
10.06.22 Rat B	210	210	210	210	210	210	210	210	210	210	210	210	210	0	0/0	0/0	0/0	0/0	0/0	0/0	0/0	0/0	0/0	0/0	0/0	0/0	0	0
13.07.23 Rat B	300	210	222	222	216	210	216	320	360	360	360	360	352	136	0/0	0/0	0/0	0/0	0/0	0/0	0/0	0/0	0/0	0/0	0/0	0/0	0	1
14.06.23 Rat B	270	480	300	144	216	246	277.2	228	192	192	234	360	241.2	-36	0/0	0/0	0/0	0/0	0/0	0/0	0/0	0/0	0/0	0/0	0/0	0/0	0	1
11.04.23 Rat B	210	120	100	90	72	60	88.4	318	1000	1000	120	90	505.6	417.2	0/0	0/0	0/0	0/0	0/0	0/0	0/0	0/0	0/0	0/0	0/0	0/0	1	0
08.08.2024 Rat B	204	180	180	180	150	150	168	120	138	114	102	114	117.6	-50.4	0/0	0/0	0/0	0/0	0/0	0/0	0/0	0/0	0/0	0/0	0/0	0/0	0	1
16.09.2024 Rat B	270	195	216	195	195	190	198.2	190	190	190	190	190	190	-8.2	0/0	0/0	0/0	0/0	0/0	0/0	0/0	0/0	0/0	0/0	0/0	0/0	0	0
09.08.2024 Rat A	360	210	180	210	210	210	204	240	210	210	210	210	216	12	0/0	0/0	0/0	0/0	0/0	0/0	0/0	0/0	0/0	0/0	0/0	0/0	0	1
9.08.2024 Rat C	330	180	150	120	90	270	162	270	270	1000	900	750	638	476	0/0	0/0	0/0	0/0	0/0	0/0	0/0	0/0	0/0	0.5	0/0	0/0	1	1
13.08.2024 Rat A	300	180	150	120	180	210	168	360	360	390	390	1000	500	332	0/0	0/0	0/0	0/0	0/0	0/0	0/0	0/0	0/0	0/0	0/0	0.5	1	0
13.08.2024 Rat B	360	270	330	330	360	390	336	300	420	1000	1000	330	610	274	0/0	0/0	0/0	0/0	0/0	0/0	0/0	0/0	0/0	0.5	0.5	0/0	1	0
30.05.2024 Rat A	240	210	210	210	210	240	216	1000	1000	1000	1000	1000	1000	784	0/0	0/0	0/0	0/0	0/0	0/0	0/0	0.5	0.5	0.5	0.5	0.5	1	0
Adr_Av	277.093						245.763						651.242
Adr_SD	41.22						92.9375						286.183
Con_Av	254.4						243.32						247.54
Con_SD	45.9739						47.5951						66.0249
Excluded hearts
40 minutes model	5 hearts excluded due to VTA in ischemia.	6 hearts excluded due to hr less than 200 bpm.	2 hearts excluded due to hr more than 400 bpm.	39 hearts not stabilised	1 heart with thrombosi	2 hearts with low voltage	3 hearts acidosis due to pH malfunction	2 hearts overwritten data	2 hearts cannulated two times	3 hearts no data	3 hearts due to occlusion	68 total number of the excluded hearts
10 minutes model				1 Heart with MVT in stabilisation					2 hearts due to cannulation	2 Hearts no data	2 hearts with multiple occlusions	7 Hearts in total number of excluded hearts
Total number of excluded hearts	5	6	2	40	1	2	3	2	4	5	5	75
Protocol A Total hearts	53
Protocol B Total hearts	19		Plus, 5 hearts in this group with methylene blue injection as an unpublished data.
Total number of hearts	72
270
210
330
330
270
270
240
240
330
300
270
240
240
330
300
240
330
270
330
240
360
300
270
270
240
240
300
200
285
300
300
270
240
270
270
210
300
270
210
330
300
360
240
277.093
